# Supplementary material for: Behaviors of Organic Ligands and Phosphate during Biochar-Driven Nitrate Adsorption in the Presence of Low-Molecular-Weight Organic Acids
Source: Molecules. 2022 Sep 8;27(18):5811. doi: 10.3390/molecules27185811 (PMC9505611; doi:10.3390/molecules27185811)
Supplement: Supplementary file 1 [file molecules-27-05811-s001.zip]

Archive with 1 entries (1 files):
- molecules-1843787-supplementary.pdf
